# Supplementary material for: Continuous training and certification in neonatal resuscitation in remote areas using a multi-platform information and communication technology intervention, compared to standard training: A randomized cluster trial study protocol
Source: F1000Res. 2018 Mar 8;6:1599. Originally published 2017 Aug 30. [Version 3] doi: 10.12688/f1000research.12269.3 (PMC6034561; doi:10.12688/f1000research.12269.3)
Supplement: Supplementary file 5 [file f1000research-6-15466-s0004.tgz]

Archive with 1 entries (1 files):
- 7627c019-fc1a-410f-9e7e-8b28b0186ae9.zip
